# Supplementary material for: Automated monitoring of tweets for early detection of the 2014 Ebola epidemic
Source: PLoS One. 2020 Mar 17;15(3):e0230322. doi: 10.1371/journal.pone.0230322 (PMC7077840; doi:10.1371/journal.pone.0230322)
Supplement: S1 Code — (ZIP) [file pone.0230322.s001.zip]

Archive with 4 entries (3 files):
- Code/
- Code/Step3.ipynb
- Code/Step 2.ipynb
- Code/Step 1.ipynb
