# Supplementary material for: Automated monitoring of tweets for early detection of the 2014 Ebola epidemic
Source: PLoS One. 2020 Mar 17;15(3):e0230322. doi: 10.1371/journal.pone.0230322 (PMC7077840; doi:10.1371/journal.pone.0230322)
Supplement: S1 Code — (ZIP) [file pone.0230322.s001.zip › Code/Step3.ipynb]

# %% [code]
input_filename = '/Users/jos059/ThunderstormAsthma/Dataset_22Nov2018/melb_14nov2018.cough.1.all.svmperfngram'

f_in = open(input_filename, "r")

corpus_date, corpus_time = [], []
line_count = 0
yes_count = 0
this_date = ""
authors_for_this_date = []
time_for_this_date = []
date_for_this_date = []

for line in f_in:
    line_count += 1
    fields = line.strip().split('\t')
    text = fields[0]
    label = fields[1]
    timestamp = fields[2]
    if "$" not in timestamp: continue
    date = timestamp[0:timestamp.index("$")]
    time = timestamp[timestamp.index("$")+1:]
    author = fields[3]
    if label == "1" or float(label)>0.5:
        yes_count += 1
        if date != this_date: 
            for time in time_for_this_date:
                corpus_date.append(date)
                corpus_time.append(time)
            authors_for_this_date = []
            time_for_this_date = []
            date_for_this_date = []
            
        if author not in authors_for_this_date:
            this_date = date
            authors_for_this_date.append(author)
            time_for_this_date.append(time)
            date_for_this_date.append(date)

output_filename = input_filename + ".dupremoved"    
f_out = open(output_filename, "w")
for i in range(0,len(corpus_time)):
    f_out.write(corpus_date[i]+"$" + corpus_time[i]+"\n")
    i += 1
    

    

# %% [code]
print(str(len(corpus_time)) + " " + str(yes_count) + " " + str(line_count))

# %% [code]
corpus_time[0]

# %% [code]
corpus_date[0]

# %% [code]
