# Supplementary material for: Automated monitoring of tweets for early detection of the 2014 Ebola epidemic
Source: PLoS One. 2020 Mar 17;15(3):e0230322. doi: 10.1371/journal.pone.0230322 (PMC7077840; doi:10.1371/journal.pone.0230322)
Supplement: S1 Code — (ZIP) [file pone.0230322.s001.zip › Code/Step 2.ipynb]

# %% [code]
import argparse
import codecs
from collections import Counter
import numpy as np
import os
import random
import sklearn
from sklearn.model_selection import StratifiedKFold
from sklearn.metrics import f1_score, accuracy_score, confusion_matrix, precision_score, recall_score


# %% [code]
from nltk.stem.wordnet import WordNetLemmatizer
import string

def _load_dataset(filepath):
    texts, labels = [], []
    #WNL = WordNetLemmatizer()
    ignored_count = 0
    for line in codecs.open(filepath, "r").readlines():
        split_line = line.strip().split("\t")
        if len(split_line) != 2:
            #print("ignoring a line")
            ignored_count += 1
            continue
        this_text = split_line[1]
        exclude = set(string.punctuation)
        this_text = ''.join(ch for ch in this_text if ch not in exclude)
        this_text = this_text.lower()
        words = this_text.strip().split(' ')
        #This was added for lemmatization. But this was then commented out because it did not result in an improvement
        # in the F-score output = ""
        #for word in words:
        #    output += str(WNL.lemmatize(word)) + " "
        #output = output.strip()
        output = this_text
        texts.append(output)
        if split_line[0].strip().lower() == 'no':
            label = 0
        elif split_line[0].strip().lower() == 'yes':
            label = 1
        else:
            label = int(split_line[0])
        labels.append(label)
        #LIWC_Map[output] = get_LIWCFeatures(output)
    print(str(ignored_count)+" lines ignored")
    return texts, labels

from nltk.stem.wordnet import WordNetLemmatizer
def _load_test_dataset(filepath):
    texts, labels, time_stamps = [], [], []
    #WNL = WordNetLemmatizer()
    for line in codecs.open(filepath, "r").readlines():
        split_line = line.strip().split("\t")
        if len(split_line) != 2:
            continue
        this_text = split_line[1]
        this_text = this_text.lower()
        words = this_text.strip().split(' ')
        this_text = this_text.replace("not ","not not")
        this_text = this_text.replace("neither ", "neither not")
        this_text = this_text.replace("never ", "never not")
        this_text = this_text.replace("nor ", "nor not")
        #This was added for lemmatization. But this was then commented out because it did not result in an improvement
        # in the F-score output = ""
        #for word in words:
        #    output += str(WNL.lemmatize(word)) + " "
        #output = output.strip()
        output = this_text
        
        time_stamps.append(split_line[0])
        texts.append(output)
        labels.append(1)
        #LIWC_Map[output] = get_LIWCFeatures(output)
    
    return texts, labels, time_stamps

# %% [code]
def n_gram(text, grams=[1,2], padding="_*_"):
    tokens = text.split()
    features = []
    for gram in grams:
        for i in range(len(tokens) - gram + 1):
            features += [padding.join(tokens[i:i + gram])]
    return features

# %% [code]
def _count_features(text_train, label_train, grams):
    pos_features_counts, neg_features_counts = Counter(), Counter()
    for text, label in zip(text_train, label_train):
        if label == 1:
            pos_features_counts.update(n_gram(text, grams))
        else:
            neg_features_counts.update(n_gram(text, grams))
    return pos_features_counts, neg_features_counts

# %% [code]
def _build_feature_to_index(pos_features_counts, neg_features_counts):
    features = set(pos_features_counts.keys()) | set(neg_features_counts.keys())
    feature_to_index = dict((feature, i) for i, feature in enumerate(features))
    return feature_to_index

# %% [code]
def _compute_ratio(feature_to_index, pos_features_counts, neg_features_counts, alpha=1):
    p, q = np.ones(len(feature_to_index)) * alpha, np.ones(len(feature_to_index)) * alpha
    for feature, idx in feature_to_index.items():
        p[idx] += pos_features_counts[feature]
        q[idx] += neg_features_counts[feature]
    p /= abs(p).sum()
    q /= abs(q).sum()
    r = np.log(p / q)
    return r

# %% [code]

def cal_f1(filepath, gold_label, text=None, verbose=False, task_name="error"):
    pred_label = []
    
    with open(filepath, "r") as f:
        for line in f:
            split_line = line.strip().split()
            #assert len(split_line) == 3
            if split_line[0] == "labels": continue
            pred_label.append(int(split_line[0]))
    print(str(len(pred_label))+"  " + str(len(gold_label)))
    assert len(pred_label) == len(gold_label)
    
    if text is not None and verbose:
        with open(sourcepath + ('/error/%s.txt' % task_name), "w") as f:
            for i, p in enumerate(pred_label):
                if p != gold_label[i]:
                    f.write("%s\t%s\t%s\n" % (text[i], gold_label[i], p))
    
    f1 = f1_score(gold_label, pred_label)
    accuracy = accuracy_score(gold_label, pred_label)
    precision = precision_score(gold_label, pred_label)
    recall = recall_score(gold_label, pred_label)
    confusionM = confusion_matrix(gold_label, pred_label, labels=None, sample_weight=None)
    #print("accuracy:", accuracy, "; f1:", f1)
    return accuracy, f1, confusionM, precision, recall

# %% [code]
import nltk
from nltk.data import load
tagdict = load('help/tagsets/upenn_tagset.pickle')
tagdict.keys()

grams = [1,2]

def _build_features_withLIWC(texts, labels, feature_to_index, ratio, grams, feature_map, wv_model, word_embedding_type, output_filepath):
    output = []
    pos_map = {}
    for text, label in zip(texts, labels):
        features = n_gram(text, grams)
        
        output_line = [str(label)]
        last_index = 1
        
        line = text.lower()
        if feature_map[1] == 1: # Feature: Sentence Vector
            sV = get_sentence_vec(wv_model,  word_embedding_type, line.lower()) # Augment sentence vector
            
            for k in range(0,len(sV)): 
                output_line += ["%i:%f" % (last_index + int(k), sV[k])]
            
            last_index = last_index + len(sV)
            last_index += 1

        output += [" ".join(output_line)]
    with open(output_filepath, "w") as out_file:
        out_file.writelines("\n".join(output))
        

# %% [code]
from gensim.models import Word2Vec
import numpy as np
def loadTextWEModel(gloveFile):
    print("Loading Glove Model")
    f = open(gloveFile,'r')
    model = {}
    for line in f:
        splitLine = line.split()
        word = splitLine[0]
        embedding = np.array([float(val) for val in splitLine[1:]])
        model[word] = embedding
    print("Done")
    return model

#model = loadTextWEModel('/Users/jos059/EMNLPSharedTask/glove.twitter.27B/glove.twitter.27B.200d.txt')

# %% [code]
import gensim
from gensim.models import Word2Vec
wv_model = gensim.models.KeyedVectors.load_word2vec_format("/Users/jos059/EMNLPSharedTask/GoogleNews-vectors-negative300.bin", binary=True)  


# %% [code]
wv_model['dog']

# %% [code]
sentence = 'i always like to do things in the manner i want to'
max_control_distance = 0
max_endurance_distance =0
words = sentence.split(' ')
for word in words:
    if word not in wv_model.vocab:
        continue
    sentence += wv_model.
endurance_distance = wv_model.similarity('endurance', sentence)
control_distance = wv_model.similarity('control', sentence)
    
     
    
if max_endurance_distance > max_control_distance:
    print("endurance")
else:
    print("control")

# %% [code]
import string
import logging
logging.basicConfig(format='%(asctime)s : %(levelname)s : %(message)s', level=logging.INFO)
from gensim import corpora, models, similarities
import gensim
from sklearn import svm, metrics
import numpy


from nltk.corpus import stopwords


def get_sentence_vec(this_model, this_type, sentence):
    sentence = sentence.lower()
    exclude = set(string.punctuation)
    sentence = ''.join(ch for ch in sentence if ch not in exclude)
    words = sentence.strip().split(' ')
    #words = [word for word in word_list if word not in stopwords.words('english')]
    k1 = [0] * len(this_model['dog'])
    n_w = 0
    for word in words:
        if (this_type > 4 and word in this_model.wv.vocab) or (this_type <= 4 and word in this_model.keys()):
            n_w += 1
            if len(k1) == 0:
                for i in range(0,len(this_model[word])):
                    k1.append(this_model[word][i])
            else:
                for i in range(0,len(this_model[word])):
                    k1[i] += this_model[word][i]
    for i in range(len(k1)):
        if n_w != 0:
            k1[i] /= n_w
    return k1

# %% [code]
# 10-fold cross validation
#ENSEMBLE
import gensim
task_name = "statistical"
from gensim.models import Word2Vec
random.seed(42)
import time
skf = StratifiedKFold(n_splits=5)
classifier_op2 = [] 
classifier_op1 = []
accuracy_list, f1_list = [], []
truepos_list, trueneg_list = [], []
precision_list, recall_list = [], []
liblinear = "/Users/jos059/Tools/liblinear-2.20"
sourcepath = "/Users/jos059/ThunderstormAsthma/"
feature_map = [1, 0]

text = []
label = []
text, label = _load_dataset("/Users/jos059/ThunderstormAsthma/Datasets/dataset3_2.o2")

fold = 0
for train_idx, test_idx in skf.split(text, label):
    fold += 1
    random.shuffle(train_idx)
    random.shuffle(test_idx)
    if fold > 1:
        continue
    train_text = [text[i] for i in train_idx]
    train_label = [label[i] for i in train_idx]
    test_text = [text[i] for i in test_idx]
    test_label = [label[i] for i in test_idx]
    print("1s in train : " + str(train_label.count(1)) +", 0s in train:" + str(train_label.count(0)))
    print("1s in test : " + str(test_label.count(1)) +", 0s in test:" + str(test_label.count(0)))
    #print(len(train_label))
    print(str(len(train_label))+" training instances and " + str(len(test_label))+" test instances in fold " + str(fold))
    pos_features_counts, neg_features_counts = _count_features(train_text, train_label, grams)
    feature_to_index = _build_feature_to_index(pos_features_counts, neg_features_counts)
    
    ratio = _compute_ratio(feature_to_index, pos_features_counts, neg_features_counts)
    _build_features_withLIWC(train_text, train_label, feature_to_index, ratio, grams, feature_map, wv_model, word_embedding_type,  "/Users/jos059/ThunderstormAsthma/train-nbsvm.txt")
    _build_features_withLIWC(test_text, test_label, feature_to_index, ratio, grams, feature_map, wv_model, word_embedding_type, "/Users/jos059/ThunderstormAsthma/test-nbsvm.txt")
    trainsvm = os.path.join(liblinear, "train")
    predictsvm = os.path.join(liblinear, "predict")
    os.system(trainsvm + " -s1 /Users/jos059/ThunderstormAsthma/train-nbsvm.txt /Users/jos059/ThunderstormAsthma/model.logreg")
    os.system(predictsvm + " /Users/jos059/ThunderstormAsthma/test-nbsvm.txt /Users/jos059/ThunderstormAsthma/model.logreg /Users/jos059/ThunderstormAsthma/temp.out")
    

    #print(str(len(classifier_op1)) + " " +str(len(classifier_op2)) + " " + str(len(test_label)))
    #assert len(classifier_op1) == len(classifier_op2)
    accuracy, f1, confusionM, precision, recall = cal_f1("/Users/jos059/ThunderstormAsthma/temp.out", test_label, test_text, True, task_name)
    
    os.system("mv /Users/jos059/ThunderstormAsthma/temp.out /Users/jos059/ThunderstormAsthma/"+ str(time.time()) + "-pred-%s-fold-%d.pred" % (task_name, fold))    
    accuracy_list.append(accuracy)
    f1_list.append(f1)
    precision_list.append(precision)
    recall_list.append(recall)
    truepos_list.append(confusionM[0][0])
    trueneg_list.append(confusionM[1][1])
    #os.system("rm model.logreg train-nbsvm.txt test-nbsvm.txt")
    
print("Acc: ", (sum(accuracy_list) / len(accuracy_list) * 100), "F1:", (sum(f1_list) / len(f1_list) * 100))
print("Average trueneg / truepos is ", (sum(truepos_list)/len(truepos_list))," " ,(sum(trueneg_list)/len(trueneg_list)) )
print("Average precision/recall is ", (sum(precision_list) / len(precision_list) * 100)," " , (sum(recall_list) / len(recall_list) * 100))

from os import system
system('say It is done, come back!')


# %% [raw]


# %% [code]


# %% [code]


# %% [code]
# Rule-based version of 5 fold cross-validation
import gensim
task_name = "rule-based-thunderstorm"
from gensim.models import Word2Vec
random.seed(42)
import time
skf = StratifiedKFold(n_splits=5)
classifier_op2 = [] 
classifier_op1 = []
accuracy_list, f1_list = [], []
truepos_list, trueneg_list = [], []
precision_list, recall_list = [], []
liblinear = "/Users/jos059/Tools/liblinear-2.20"
sourcepath = "/Users/jos059/ThunderstormAsthma/"
feature_map = [1]

text, label = _load_dataset("/Users/jos059/ThunderstormAsthma/Datasets/dataset3_2.o2")

fold = 0
for train_idx, test_idx in skf.split(text, label):
    fold += 1
    random.shuffle(train_idx)
    random.shuffle(test_idx)

    train_text = [text[i] for i in train_idx]
    train_label = [label[i] for i in train_idx]
    test_text = [text[i] for i in test_idx]
    test_label = [label[i] for i in test_idx]
    #print(len(train_label))
    print(str(len(train_label))+" training instances and " + str(len(test_label))+" test instances in fold " + str(fold))
    f_out = open("/Users/jos059/ThunderstormAsthma/temp.out","w")
    for test_line in test_text:
        test_line = test_line.lower()
        if ('breath' in test_line or 'cough' in test_line or 'flu' in test_line) and ('cannot' in test_line or 'cant' in test_line or 'unable' in test_line or 'difficult' in test_line or 'struggl' in test_line):
            f_out.write("1"+"\n")
        else:
            f_out.write("0"+"\n")
    f_out.close()
    #print(str(len(classifier_op1)) + " " +str(len(classifier_op2)) + " " + str(len(test_label)))
    #assert len(classifier_op1) == len(classifier_op2)
    accuracy, f1, confusionM, precision, recall = cal_f1("/Users/jos059/ThunderstormAsthma/temp.out", test_label, test_text, True, task_name)
    
    os.system("mv /Users/jos059/ThunderstormAsthma/temp.out /Users/jos059/ThunderstormAsthma/"+ str(time.time()) + "-pred-%s-fold-%d.pred" % (task_name, fold))    
    accuracy_list.append(accuracy)
    f1_list.append(f1)
    precision_list.append(precision)
    recall_list.append(recall)
    truepos_list.append(confusionM[0][0])
    trueneg_list.append(confusionM[1][1])
    #os.system("rm model.logreg train-nbsvm.txt test-nbsvm.txt")
    
print("Acc: ", (sum(accuracy_list) / len(accuracy_list) * 100), "F1:", (sum(f1_list) / len(f1_list) * 100))
print("Average trueneg / truepos is ", (sum(truepos_list)/len(truepos_list))," " ,(sum(trueneg_list)/len(trueneg_list)) )
print("Average precision/recall is ", (sum(precision_list) / len(precision_list) * 100)," " , (sum(recall_list) / len(recall_list) * 100))

from os import system
system('say It is done, come back!')


# %% [code]
k = get_sentence_vec(wv_model,  word_embedding_type,"this is the world")
print(k)

# %% [code]
# Load wv model

word_embedding_type = 1 # 0: word2vec, 1: glove.twitter, 2: glove.twitter, 3: dep.wiki

mod ="1"
print("Model loading started")
from os import system
system('say model file loading started!')
if word_embedding_type == 0:
    wv_model =  loadTextWEModel('/Users/jos059/AdaptationYo/PretrainedEmbeddings/w2vmodifiedsymptomont')
elif word_embedding_type == 1:
    wv_model =  loadTextWEModel('/Users/jos059/AdaptationYo/PretrainedEmbeddings/GLoVe/glove.twitter.27B.200d.txt')
elif word_embedding_type == 2:
    wv_model =  loadTextWEModel('/Users/jos059/AdaptationYo/PretrainedEmbeddings/gloveccmodifiedsymptomont')
elif word_embedding_type == 3:
    wv_model =  loadTextWEModel('/Users/jos059/AdaptationYo/PretrainedEmbeddings/glovewikimodifiedsymptomont')
elif word_embedding_type == 4:
    wv_model =  loadTextWEModel('/Users/jos059/AdaptationYo/PretrainedEmbeddings/depwordsmodifiedsymptomont')
elif word_embedding_type == 5:
    f_dataset = open('/Users/jos059/AdaptationYo/Datasets/all_datasets')
    sentences = []
    for line in f_dataset:
        words = line.strip().split(' ')
        sentences.append(words)
    wv_model = gensim.models.Word2Vec(sentences, min_count=1)
print("Model loading complete")
from os import system
system('say model file loading complete!')

# %% [code]
# 10-fold cross validation
#ENSEMBLE
import gensim
task_name = "howdoesitmatter"
print("This one trains embeddings on its own from the sample of the training dataset")
from gensim.models import Word2Vec
random.seed(42)
import time
skf = StratifiedKFold(n_splits=10)
classifier_op2 = [] 
classifier_op1 = []
accuracy_list, f1_list = [], []
truepos_list, trueneg_list = [], []
liblinear = "/Users/jos059/Tools/liblinear-2.20"
sourcepath = "/Users/jos059/ThunderstormAsthma/"
feature_map = [1]

text, label = _load_dataset("/Users/jos059/ThunderstormAsthma/Datasets/dataset2_4")

fold = 0
for train_idx, test_idx in skf.split(text, label):
    fold += 1
    random.shuffle(train_idx)
    random.shuffle(test_idx)

    train_text = [text[i] for i in train_idx]
    train_label = [label[i] for i in train_idx]
    test_text = [text[i] for i in test_idx]
    test_label = [label[i] for i in test_idx]
    #print(len(train_label))
    pos_features_counts, neg_features_counts = _count_features(train_text, train_label, grams)
    feature_to_index = _build_feature_to_index(pos_features_counts, neg_features_counts)
    sentences = []
    for line in train_text:
        sentence = []
        words = line.lower().strip().split(' ')
        for each_one in words:
            sentence.append(each_one)
        sentences.append(sentence)
        
        
    #wv_model = gensim.models.Word2Vec(sentences, min_count=1)
    word_embedding_type = 6
    ratio = _compute_ratio(feature_to_index, pos_features_counts, neg_features_counts)
    _build_features_withLIWC(train_text, train_label, feature_to_index, ratio, grams, feature_map, wv_model, word_embedding_type,  "/Users/jos059/ThunderstormAsthma/train-nbsvm.txt")
    _build_features_withLIWC(test_text, test_label, feature_to_index, ratio, grams, feature_map, wv_model, word_embedding_type, "/Users/jos059/ThunderstormAsthma/test-nbsvm.txt")
    trainsvm = os.path.join(liblinear, "train")
    predictsvm = os.path.join(liblinear, "predict")
    os.system(trainsvm + " -s 0 -w1 3 /Users/jos059/ThunderstormAsthma/train-nbsvm.txt /Users/jos059/ThunderstormAsthma/model.logreg")
    os.system(predictsvm + " -b 1 /Users/jos059/ThunderstormAsthma/test-nbsvm.txt /Users/jos059/ThunderstormAsthma/model.logreg /Users/jos059/ThunderstormAsthma/temp.out")
        
    #print(str(len(classifier_op1)) + " " +str(len(classifier_op2)) + " " + str(len(test_label)))
    assert len(classifier_op1) == len(classifier_op2)
    accuracy, f1, confusionM = cal_f1("/Users/jos059/ThunderstormAsthma/temp.out", test_label, test_text, True, task_name)
    
    os.system("mv /Users/jos059/ThunderstormAsthma/temp.out /Users/jos059/ThunderstormAsthma/"+ str(time.time()) + "pred/%s-fold-%d.pred" % (task_name, fold))    
    accuracy_list.append(accuracy)
    f1_list.append(f1)
    truepos_list.append(confusionM[0][0])
    trueneg_list.append(confusionM[1][1])
    #os.system("rm model.logreg train-nbsvm.txt test-nbsvm.txt")
    
print("Acc: ", (sum(accuracy_list) / len(accuracy_list) * 100), "F1:", (sum(f1_list) / len(f1_list) * 100))
print("Average trueneg / truepos is ", (sum(truepos_list)/len(truepos_list))," " ,(sum(trueneg_list)/len(trueneg_list)) )


from os import system
system('say It is done, come back!')


# %% [code]
from gensim.models import Word2Vec


# %% [code]
wv_model.wv.save_word2vec_format('/Users/jos059/ThunderstormAsthma/PretrainedEmbeddings/word2vectrained-curr-corp.txt', binary=False)

# %% [code]
# Train Test

# This was done for the thunderstorm asthma project
import gensim
task_name = "train_test_cough"
from gensim.models import Word2Vec
random.seed(42)
import time
skf = StratifiedKFold(n_splits=10)
classifier_op2 = [] 
classifier_op1 = []
accuracy_list, f1_list = [], []
truepos_list, trueneg_list = [], []
liblinear = "/Users/jos059/Tools/liblinear-2.20"
sourcepath = "/Users/jos059/ThunderstormAsthma/"
feature_map = [1]
print("Loading training...")
train_text, train_label = _load_dataset("/Users/jos059/ThunderstormAsthma/Datasets/dataset1")
print("Training set loaded")
print("Loading testing...")
test_text, test_label, time_stamps = _load_test_dataset("/Users/jos059/ThunderstormAsthma/2014-2016_James/2014_2016_cough_queries/only_victoria_melbourne_tweets_textonly.csv")

print("Test set loaded with size " + str(len(test_text)) +" and " + str(len(test_label)))
pos_features_counts, neg_features_counts = _count_features(train_text, train_label, grams)
feature_to_index = _build_feature_to_index(pos_features_counts, neg_features_counts)
    
ratio = _compute_ratio(feature_to_index, pos_features_counts, neg_features_counts)
print("Train vectors creating")
_build_features_withLIWC(train_text, train_label, feature_to_index, ratio, grams, feature_map, wv_model, word_embedding_type,  "/Users/jos059/ThunderstormAsthma/train-nbsvm.txt")
print("Train vectors created")
print("Test vectors creating")
_build_features_withLIWC(test_text, test_label, feature_to_index, ratio, grams, feature_map, wv_model, word_embedding_type, "/Users/jos059/ThunderstormAsthma/test-nbsvm.txt")
print("Test vectors created")
trainsvm = os.path.join(liblinear, "train")
predictsvm = os.path.join(liblinear, "predict")
os.system(trainsvm + " -s 0 -w1 3 /Users/jos059/ThunderstormAsthma/train-nbsvm.txt /Users/jos059/ThunderstormAsthma/model.logreg")
print("Training completed")
print("Prediction started...")
os.system(predictsvm + " -b 1 /Users/jos059/ThunderstormAsthma/test-nbsvm.txt /Users/jos059/ThunderstormAsthma/model.logreg /Users/jos059/ThunderstormAsthma/temp.out")
print("Prediction completed")

#print(str(len(classifier_op1)) + " " +str(len(classifier_op2)) + " " + str(len(test_label)))
assert len(classifier_op1) == len(classifier_op2)
#accuracy, f1, confusionM = cal_f1("/Users/jos059/ThunderstormAsthma/temp.out", test_label, test_text, True, task_name)
    
os.system("mv /Users/jos059/ThunderstormAsthma/temp.out /Users/jos059/ThunderstormAsthma/pred/%s-fold.pred" % (task_name))    


from os import system
system('say It is done, come back!')


# %% [code]
print(len(time_stamps))
print(len(test_text))
print(len(ids))

# %% [code]
f = open('/Users/jos059/ThunderstormAsthma/pred/train_test_cough-fold.pred','r')
f2 = open('/Users/jos059/ThunderstormAsthma/LocationFilteredDatasetsForRExperimentation/cough.classifierop','w')
i = 0
printed = 0
for line in f:
    if "labels" in line:
        continue
    pred_label = int(line.split(" ")[0])
    
    if pred_label == 1:
        if printed == 0:
            print("kichak")
        printed += 1
        f2.write(str(test_text[i])+"\t"+str(time_stamps[i])+"\t"+str(pred_label) + "\n")
    i += 1
print(i)
print(printed)

# %% [code]
ap = []
k = 2
a1 = [2,3,4]
ap[0].append(a1)
print(ap)
a1 = [2,3,5]
ap[0].append(a1)
print(ap)


# %% [code]
ap = [0]*3
print(ap)
ids = [1,3,4]

k = 0
for id1 in ids:
    ap[k] = [id1]
    k +=1
    
print(ap)

# %% [code]
ap = []
ap.append([0])
ap.append([3])
print(ap)
ap[0].append([4])
print(ap)

# %% [code]


# %% [code]
