# Supplementary material for: Automated monitoring of tweets for early detection of the 2014 Ebola epidemic
Source: PLoS One. 2020 Mar 17;15(3):e0230322. doi: 10.1371/journal.pone.0230322 (PMC7077840; doi:10.1371/journal.pone.0230322)
Supplement: S1 Code — (ZIP) [file pone.0230322.s001.zip › Code/Step 1.ipynb]

# %% [code]
from searchtweets import load_credentials
from searchtweets import ResultStream, gen_rule_payload

# %% [code]
premium_search_args = load_credentials(filename="./api_credentials.yaml", yaml_key="search_tweets_api", env_overwrite=False)

# %% [code]
#search_string = "(fever OR fatigue OR muscle-ache OR headache OR sore throat OR vomit OR nausea OR diarrhoea OR diarrhea OR rash OR bleed) point_radius:[-10.06117800000004 8.6160669 40km]"
# search_string = "(diarrhoea OR diarrhea OR rash OR bleed) point_radius:[8.6160669 -10.06117800000004 40km]"
# search_string = "(vous grand OR Admirable) point_radius:[-10.06117800000004 8.6160669 40km]"
search_string = "(fièvre OR fatiguée OR douleur musculaire OR douleurs musculaires OR douleurs articulaires OR douleur commune OR mal de muscle OR mal de tête OR maux de tete OR mal a la tete OR douleurs a la poitrine OR douleur de poitrine) point_radius:[-10.06117800000004 8.6160669 40km]"
#douleurs articulaires OR douleur commune, mal de muscle, mal de tête OR maux de tete
#mal a la tete, douleurs a la poitrine OR douleur de poitrine, maux d’estomac mal d’estomac
#mal de ventre OR mal au ventre, toux OR tousser, mal de gorge OR gorge irritee vomir OR vomi
#vomissement nausée, diarrhée rougeur eruption cutanee OR eruptions cutanees saigner OR fond perdu
#saignement oeil rouge OR yeux rouges hoquet

rule = gen_rule_payload(search_string, from_date = "2010-01-01", to_date = "2014-12-31", results_per_call=100) # testing with a sandbox account
#rule["point_radius"] = [8.6160669,-10.06117800000004,400]
#rule = gen_rule_payload(search_string, results_per_call=100)
print(rule)

import json


temp = json.loads(rule)
print(temp)

# %% [code]
from searchtweets import collect_results

tweets = collect_results(rule,
                         max_results=100,
                         result_stream_args=premium_search_args)
print(str(len(tweets))+" tweets downloaded.")

# %% [code]
f = open('ebola_data','a')
[f.write(str(tweet) +"\n") for tweet in tweets[0:10]];

# %% [code]
len(tweets)

# %% [code]
Date range
Jan 1st, 2010 to Dec 31st, 2014
Keywords
fever, fatigue, muscle ache OR muscle pain, headache*, sore throat, vomit*, nausea, diarrhoea OR diarrhea, rash*, bleed*, joint ache OR joint pain, chest pain*, stomach ache*, cough*, red eye*, hiccup*
Fièvre, fatiguée, douleur musculaire OR douleurs musculaires, douleurs articulaires OR douleur commune, mal de muscle, mal de tête OR maux de tete, mal a la tete, douleurs a la poitrine OR douleur de poitrine, maux d’estomac OR mal d’estomac, mal de ventre OR mal au ventre, toux OR tousser, mal de gorge OR gorge irritee, vomir OR vomi, vomissement*, nausée, diarrhée, rougeur*, eruption cutanee OR eruptions cutanees, saigner OR fond perdu, saignement, oeil rouge OR yeux rouges, hoquet*
Location range
Meliandou, Guinea
Radius 400km

# %% [code]
type(rule)

# %% [code]
premium_search_args

# %% [code]
from TwitterAPI import TwitterAPI
api = TwitterAPI(consumer_key, consumer_secret, access_token_key, access_token_secret)

# %% [markdown]
The code that follows tries to use a new API. -Aditya Joshi

# %% [code]
# Run this one 
from TwitterAPI import TwitterAPI

consumer_key=  '<ANON>'
consumer_secret = '<ANON>'
access_token_key ='<ANON>'
access_token_secret ='<ANON>'
api = TwitterAPI(consumer_key, consumer_secret, access_token_key, access_token_secret)

#PRODUCT = 'fullarchive'
PRODUCT = 'fullarchive'
LABEL = 'adityaearlyresearch'
#SEARCH_TERM = 'fever, fatigue, muscle ache OR muscle pain, headache*, sore throat, vomit*, nausea, diarrhoea OR diarrhea, rash*, bleed*, joint ache OR joint pain, chest pain*, stomach ache*, cough*, red eye*, hiccup*'
#SEARCH_TERM = 'fever fatigue sore throat head ache muscle pain diarrhoe diarrhea point_radius:[8.6160669 -10.06117800000004 40km]'
#SEARCH_TERM = 'ebola'

#SEARCH_TERM = 'point_radius:[8.6160669 -10.06117800000004 40km]' Guinea, Meliandou
# The latitude of Kinshasa, Democratic Republic of the Congo is -4.322447, and the longitude is 15.307045.

#keywords1 = ['fever', 'fatigue', 'muscle ache']
#keywords3 = ['muscle pain', 'headache', 'sore throat']
#keywords2 = ['vomit', 'nausea', 'diarrhea', 'rash', 'bleed', 'joint pain', 'stomach ache', 'cough', 'red eye', 'hiccup', 'chest pain']

#s_point_radius = 'point_radius:[-14.29055 10.93217 40km]'# Kinshasa : [15.307045 -4.322447 40km]
#SEARCH_TERM = 'headache point_radius:[-10.349200 6.530090 40km] OR muscle ache point_radius:[-10.349200 6.530090 40km] OR cough point_radius:[-10.349200 6.530090 40km]'
#SEARCH_TERM = 'fever point_radius:[20.88053 -0.28163 40km]'
#SEARCH_TERM = 'fever point_radius:[15.307045 -4.322447 40km]'
SEARCH_TERM = 'bleed point_radius:[-118.001945 34.144260 40km]'
#SEARCH_TERM = ''
#for term in keywords1:
#    SEARCH_TERM = SEARCH_TERM.replace("END","")
#    SEARCH_TERM += term + " " + s_point_radius + " OR END"
    
#SEARCH_TERM = SEARCH_TERM.replace("OR END", "")
print(SEARCH_TERM)
SEARCH_TERM = SEARCH_TERM.strip()
#SEARCH_TERM = 'fever bounding_box:[-3.0, 4.7, 0.7, 11.1]'
r = api.request('tweets/search/%s/:%s' % (PRODUCT, LABEL),
                {'query':SEARCH_TERM, 'maxResults': 500, 'fromDate': "201407010001", 'toDate': "201407310001"})

# %% [code]
r = api.request('tweets/search/%s/:%s' % (PRODUCT, LABEL), 
              {'query':SEARCH_TERM, 'maxResults': 100, 'toDate': '20100501','fromDate': '20100101'})

# %% [code]
import time

f = open('PremiumDataset/premiumdata.'+str(time.time())+"."+SEARCH_TERM.replace(" ","").replace("[","").replace("]","").replace(":","").replace("_","").replace("-",""), 'w')

fever_count = 0 
#print(r)
for item in r:
    if 'fever' in item['text']: fever_count += 1
    #print(item)
    f.write(str(item)+'\n')
        
f.close()

# %% [code]
for item in r:
    print(item)

# %% [code]
r

# %% [code]
Cities: 
    
    1) Conakrym Guinea [-13.712550 9.509130 40km]
    2) Monrovia, Liberia [-118.001945 34.144260 40km]
    3) Freetown , Sierre Leone [-13.213670 8.482050 40km]
    4) Gbarnga, Liberia [-9.473930 6.998350 40km]
    5) Gueckedou, Guinea [-10.132300 8.559930 40km]
    6) Kakata, Liberia [-10.349200 6.530090 40km]
    7) Kinshasa , Congo [-4.441931 15.266293 40km]
    8) Kenema , Sierre Leone [-10.061850 9.246780 40km]
    9) Ganta, Libera [-8.986450 7.232230 40km]

# %% [code]
filename = "Ebola/all_data.24jan.vomit"

f1 = open(filename,"r")
f2 = open(filename + ".o","w")
i = 0
for line in f1:
    subss = line[line.index("created_at") + 17:line.index(",")-1].replace(" +0000 "," ")
    #Oct 29 05:26:29 2014

    fields = subss.strip().split(" ")
    month = fields[0]
    date = fields[1]
    time = fields[2]
    year = fields[3]
    subss = date+"."+month+"."+year+"$"+time
    subss = subss.replace("Jan","01").replace("Feb","02").replace("Mar","03").replace("Apr","04").replace("May","05")
    subss = subss.replace("Jun","06").replace("Jul","07").replace("Aug","08").replace("Sep","09").replace("Oct","10")
    subss = subss.replace("Nov","11").replace("Dec","12")
    i += 1
    print(subss)
    f2.write(subss+"\n")
print(i)
f2.close()

# %% [code]
import json

filename = "Ebola/all_data.24jan.vomit"

f1 = open(filename,"r")
for line in f1:
    print(line)

# %% [code]

import string

filename = "Ebola/collective_data.27feb2019.redeye"
file1 = open(filename,'r')
file_o = open(filename+".text",'w')
for line in file1:
    
    subss = line[line.index("created_at") + 17:line.index(",")-1].replace(" +0000 "," ")
    #Oct 29 05:26:29 2014

    fields = subss.strip().split(" ")
    month = fields[0]
    date = fields[1]
    time = fields[2]
    year = fields[3]
    subss = date+"."+month+"."+year+"$"+time
    subss = subss.replace("Jan","01").replace("Feb","02").replace("Mar","03").replace("Apr","04").replace("May","05")
    subss = subss.replace("Jun","06").replace("Jul","07").replace("Aug","08").replace("Sep","09").replace("Oct","10")
    subss = subss.replace("Nov","11").replace("Dec","12")
    
    text = line[line.index("text") + 8:line.index("source")-4]
    exclude = set(string.punctuation)
    text = ''.join(ch for ch in text if ch not in exclude)
    file_o.write(subss+"\t"+text+"\n")
file_o.close()

# %% [code]
import json, tempfile
with tempfile.NamedTemporaryFile() as f:
    f.write(b'{"text": "success"}'); f.flush()
    with open(f.name,'r') as lst:
        b = json.load(lst)
        print(b['text'])

# %% [code]
b

# %% [code]
